# Supplementary material for: Synovium extra cellular matrices seeded with transduced mesenchymal stem cells stimulate chondrocyte maturation in vitro and cartilage healing in clinically-induced rat-knee lesions in vivo
Source: PLoS One. 2019 Mar 12;14(3):e0212664. doi: 10.1371/journal.pone.0212664 (PMC6414009; doi:10.1371/journal.pone.0212664)
Supplement: S1 File — This file with multiple worksheets contains the raw data used to produce Figs 2, 3, 4, 5 and 7. (XLSX) [file pone.0212664.s001.xlsx]

## Sheet: Fig 2 Data
Chondrocyte cell count, viability, and Coll II concentration
Mean and +/- SEM							Graph data
	Time (d)	0	3	7	14		Chondrocyte Cell Count					Coll II concentration
Chondrocytes from co-cultures							Mean	Alone	sECM	untransduced-sConstructs	BMP-2-sConstructs	Mean	Alone	sECM	untransduced-sConstructs	BMP-2-sConstructs
Alone	Chondrocytes (total live cells)	1000	1893	2127	3356		3	1893	1612	1276	1124	3	0.0861	0.1901	0.5894	0.1122
	SEM	0	25	67	125		7	2127	2550	1972	2487	7	0.668667	0.803333	1.052	1.499
	% viable cells	>90	89.3	91.8	88		14	3356	4745	5121	6371	14	1.08067	1.68167	1.94733	3.08867
	SEM	0	2.1	3.6	2.2		+/- SEM					+/- SEM
	Collagen Type II conc. (pg/106 cells)	NA	0.0861	0.668667	1.08067		3	25	17	10	12	3	0.00882056	0.0803893	0.166769	0.0313614
	SEM	0	0.00882056	0.0305008	0.0438186		7	67	89	58	99	7	0.0305008	0.0146237	0.0470815	0.0866115
sECM	Chondrocytes (total live cells)	1000	1612	2550	4745		14	125	160	178	190	14	0.0438186	0.156884	0.0636768	0.124216
	SEM	0	17	89	160
	% viable cells	>90	85.7	88.6	88.1
	SEM	0	3.2	2.8	3.8
	Collagen Type II conc. (pg/106 cells)	NA	0.1901	0.803333	1.68167
	SEM	0	0.0803893	0.0146237	0.156884
untransduced-sConstructs	Chondrocytes (total live cells)	1000	1276	1972	5121
	SEM	0	10	58	178
	% viable cells	>90	83.6	88.3	90.1
	SEM	0	4.3	3.9	2
	Collagen Type II conc. (pg/106 cells)	NA	0.5894	1.052	1.94733
	SEM	0	0.166769	0.0470815	0.0636768
BMP-2-sConstructs	Chondrocytes (total live cells)	1000	1124	2487	6371
	SEM	0	12	99	190
	% viable cells	>90	89.1	90.6	92.8
	SEM	0	1.9	2.7	3
	Collagen Type II conc. (pg/106 cells)	NA	0.1122	1.499	3.08867
	SEM	0	0.0313614	0.0866115	0.124216

## Sheet: Fig 3 Data
Chondrocyte scoring
	Days
	3	7	14
Mean
Chondrocytes alone	4.3	3.3	3.5
sECMs	3.2	0.5	0.5
untransduced-sConstructs	3.5	0.8	0
BMP-2-sConstructs	1.8	0	0
SEM
Chondrocytes alone	0.23	0.96	0.55
sECMs	0.11	0.62	0.81
untransduced-sConstructs	0.1	0.43	0.66
BMP-2-sConstructs	0.1	0.1	0
For graph, change scoring from 5--> 0 to 0 --> 4. 4/5 * score, then subtract from 4.
	3	7	14
Chondrocytes alone	0.56	1.36	1.2
sECMs	1.44	3.6	3.6
untransduced-sConstructs	1.2	3.36	4
BMP-2-sConstructs	2.56	4	4
SEM
Chondrocytes alone	0.184	0.768	0.44
sECMs	0.088	0.496	0.648
untransduced-sConstructs	0.08	0.344	0.528
BMP-2-sConstructs	0.08	0.08	0

## Sheet: Fig 4 Data
sMSC cell count, viablility and CD90
Mean =/- SEM		sECM & Constructs with chondrocytes					sECM & Constructs without chondrocytes
	Time (d)	0	3	7	14		0	3	7	14			Data for Graphs
Chondrocytes	sMSC (total live cells)	NA	NA	NA	NA								sMSC Counts					CD90
	CD90 (%)	NA	NA	NA	NA									3	7	14			3	7	14
	Viable cells (%)	NA	NA	NA	NA								Untranduced-sConstructs alone	238789	578045	2270585		Untranduced-sConstructs alone	54.7	7.7	35.1
sECM	sMSC (total live cells)	0	0	0	0		0	0	0	0			Untranduced-sConstructs in co-culture	452010	737829	3173100		Untranduced-sConstructs in co-culture	53.7	28.9	42.6
	SEM	0	0	0	0		0	0	0	0			BMP-2-sConstructs alone	465537	246080	888916		BMP-2-sConstructs alone	51.5	10.4	27.6
	CD90 (%)	NA	NA	NA	NA		0	0	0	0			BMp-2-sConstructs in co-culture	377587	823224	3653459		BMp-2-sConstructs in co-culture	50.3	31.6	46.2
	SEM	0	0	0	0		0	0	0	0			SEM					SEM
	Viable cells (%)	0	0	0	0		0	0	0	0			Untranduced-sConstructs alone	60976	216421	352445		Untranduced-sConstructs alone	4.35	3.43	14.81
	SEM	0	0	0	0		0	0	0	0			Untranduced-sConstructs in co-culture	12769	18296	21790		Untranduced-sConstructs in co-culture	2.79	3.31	7.2
untransduced-sConstructs	sMSC (total live cells)	1000000	452010	737829	3173100		465537	238789	578045	2270585			BMP-2-sConstructs alone	31714.6	63949	138351		BMP-2-sConstructs alone	1.7	1.5	2.3
	SEM	1500	12769	18296	21790		0	60976	216421	352445			BMp-2-sConstructs in co-culture	13872	21711	23662		BMp-2-sConstructs in co-culture	1.22	0.91	1.6
	CD90 (%)	>70	53.7	28.9	42.6		>70	54.7	7.7	35.1
	SEM	0	1.7	1.5	2.3		0	4.35	3.43	14.81			7AAD
	Viable cells (%)	>90	48.2	57.7	72.7		>90	55	91.9	95.6				3	7	14
	SEM	0	3.2	6.3	8.1		0	2.1	4	2.6			Untranduced-sConstructs alone	55	91.9	95.6
BMP-2-constructs	sMSC (total live cells)	1000000	377587	823224	3653459		1000000	465537	246080	888916			Untranduced-sConstructs in co-culture	48.2	57.7	72.7
	SEM	1500	13872	21711	23662		1500	31714.6	63949	138351			BMP-2-sConstructs alone	63.1	78.1	95.7
	CD90 (%)	>70	50.3	31.6	46.2		>70	51.5	10.4	27.6			BMp-2-sConstructs in co-culture	40.9	60.4	83.9
	SEM	0	1.22	0.91	1.6		0	2.79	3.31	7.2			SEM
	0	>90	40.9	60.4	83.9		>90	63.1	78.1	95.7			Untranduced-sConstructs alone	2.1	4	2.6
	SEM	0	4.6	5.1	6.6		0	0.48	18.23	0.71			Untranduced-sConstructs in co-culture	3.2	6.3	8.1
													BMP-2-sConstructs alone	0.48	18.23	0.71
													BMp-2-sConstructs in co-culture	4.6	5.1	6.6
																															14
																															18
																															0.777778
																															25.7143

## Sheet: Fig 5 data
HA concentration (ng/ml)
Data with Cocultures of chondrocytes
	d1-3						d4-7						d8-14
	Sample #	0	sECM	Untransduced-sConstructs	BMP-2-sConstructs		Sample #	0	sECM	Untransduced-sConstructs	BMP-2-sConstructs		Sample #	0	sECM	Untransduced-sConstructs	BMP-2-sConstructs
	h1	125	375	982	870		h1	155	410	1010	1095		h1	124	468	1098	1199
	h1	110	451	876	764		h1	163	561	953	1067		h1	140	532	1002	1073
	h1	112	569	739	1250		h1	below 100	601	896	1362		h1	below 100	670	976	1425
	h2	126	678	692	934		h2	144	788	812	1070		h2	121	765	932	1182
	h2	120	490	1043	1056		h2	131	530	1101	1164		h2	109	598	1156	1224
	h2	109	540	769	1276		h2	110	612	918	1309		h2	below 100	675	945	1380
	h3	122	596	912	934		h3	125	704	1032	1152		h3	116	699	1081	1231
	h3	114	492	960	863		h3	119	659	1078	965		h3	106	663	1109	1066
	h3	116	367	1150	955		h3	121	516	1267	1067		h3	115	501	1312	1194
	Sample count	9	9	9	9		Sample count	8	9	9	9		Sample count	7	9	9	9
	Mean	117.111	506.444	902.556	989.111		Mean	133.5	597.889	1007.44	1139		Mean	118.714	619	1067.89	1219.33
	STD	6.39227	101.714	150.117	174.229		STD	18.6701	111.424	133.834	125.879		STD	11.28	100.077	120.662	120.231
	SEM	2.13076	33.9047	50.0389	58.0764		SEM	6.60087	37.1414	44.6113	41.9596		SEM	4.26343	33.3592	40.2207	40.077
	2XSEM	4.26151	67.8095	100.078	116.153		2XSEM	13.2017	74.2828	89.2226	83.9193		2XSEM	8.52687	66.7183	80.4415	80.154
	Max	126	678	1150	1276		Max	163	788	1267	1362		Max	140	765	1312	1425
	Min	109	367	692	764		Min	110	410	812	965		Min	106	468	932	1066
Data alone	d1-3						d4-7						d8-14
	Sample #	0	sECM	Untransduced-sConstruct	BMP-2-sConstruct		Sample #	0	sECM	Untransduced-sConstruct	BMP-2-sConstruct		Sample #	0	sECM	Untransduced-sConstruct	BMP-2-sConstruct
	1		568.324	632.759	689.194		1						1
	2		368.009	525.758	546.134		2						2
	4		401.233	497.127	574.258		4						4
	1		284.367	481.765	1320.28		1		300.815	300.94	911.584		1
	2		251.897	982.953	1211.14		2		268.967	782.926	924.386		2
	4		306.788	584.819	615.543		4		278.652	514.409	536.812		4
	1		543.789	646.907	955.11		1		452.988	666.43	783.886		1		211.1	412.635	1107.45
	2		231.514	801.809	811.09		2		332.89	701.635	707.076		2		379.473	262.535	578.738
	4		244.298	411.996	659.71		4		393.112	358.228	850.455		4		334.177	194.366	510.569
	Sample count		9	9	9		Sample count		6	6	6		Sample count		3	3	3
	Average		355.58	618.433	820.274		Average		337.904	554.095	785.7		Average		308.25	289.845	732.253
	STD		126.935	177.921	283.197		STD		72.0501	195.334	146.563		STD		87.1294	111.668	326.714
	SEM		42.3116	59.3068	94.399		SEM		29.4143	79.7448	59.8342		SEM		50.3042	64.4715	188.628
	2XSEM		84.6232	118.614	188.798		2XSEM		58.8287	159.49	119.668		2XSEM		100.608	128.943	377.257
	Max		568.324	982.953	1320.28		Max		452.988	782.926	924.386		Max		379.473	412.635	1107.45
	Min		231.514	411.996	546.134		Min		268.967	300.94	536.812		Min		211.1	194.366	510.569
PG concentration (ug/ml)
Data with Cocultures of chondrocytes
	d1-3						d4-7						d8-14
	Sample #	0	sECM	Untransduced-sConstructs	BMP-2-sConstructs		Sample #	0	sECM	Untransduced-sConstructs	BMP-2-sConstructs		Sample #	0	sECM	Untransduced-sConstructs	BMP-2-sConstructs
	h1	1.67	6.9	8.12	10.34		h1	0.76	6.3	9	11.2		h1	2.79	5.91	9.29	11.99
	h1	2.32	5.8	8.77	9.87		h1	1.19	5.1	9.38	10.64		h1	2.44	4.67	9.55	11.51
	h1	2.87	7.41	9.4	9.1		h1	1.82	7.4	9.56	9.81		h1	0.59	5.32	10.12	10.89
	h2	1.93	7.94	8.4	10.2		h2	2.01	7.69	8.8	10.78		h2	1.16	7.34	9.45	11.01
	h2	0.84	6.52	9.49	10.23		h2	1.33	6.41	9.69	11.16		h2	1.7	5.8	10.56	11.33
	h2	1.39	5.99	8.33	9.66		h2	2.48	6	8.97	11.45		h2	1.07	5.43	9.89	11.98
	h3	2.2	6.27	8.4	8.91		h3	0.93	6.19	8.63	9.5		h3	0.86	6.02	9.33	10.73
	h3	0.89	6.77	9.65	10.78		h3	2.41	6.13	10.5	11.54		h3	0.99	5.87	11.2	12.08
	h3	1.52	6.32	9.1	10.13		h3	2.08	5.94	9.88	10.23		h3	0.92	5.32	10.7	11.38
	Sample count	9	9	9	9		Sample count	9	9	9	9		Sample count	9	9	9	9
	Average	1.73667	6.65778	8.85111	9.91333		Average	1.66778	6.35111	9.37889	10.7011		Average	1.39111	5.74222	10.01	11.4333
	STD	0.667945	0.68432	0.57329	0.601747		STD	0.635566	0.777117	0.596268	0.723938		STD	0.75958	0.73157	0.682569	0.501921
	SEM	0.222648	0.228107	0.191097	0.200582		SEM	0.211855	0.259039	0.198756	0.241313		SEM	0.253193	0.243857	0.227523	0.167307
	2XSEM	0.445296	0.456214	0.382193	0.401165		2XSEM	0.423711	0.518078	0.397512	0.482625		2XSEM	0.506386	0.487713	0.455046	0.334614
	Max	2.87	7.94	9.65	10.78		Max	2.48	7.69	10.5	11.54		Max	2.79	7.34	11.2	12.08
	Min	0.84	5.8	8.12	8.91		Min	0.76	5.1	8.63	9.5		Min	0.59	4.67	9.29	10.73
Data Alone	d1-3						d4-7						d8-14
	Sample #	0	sECM	GFP-sConstruct	BMP-2-sConstruct		Sample #	0	sECM	GFP-sConstruct	BMP-2-sConstruct		Sample #	0	sECM	GFP-sConstruct	BMP-2-sConstruct
	1		6.3	7.066	9.611		1						1
	2		5.208	9.567	9.333		2						2
	3		6.923	8.589	6.733		3						3
	1		4.393	8.638	6.222		1		5.12	7.621	8.704		1
	2		4.967	6.789	6.476		2		4.598	7.123	9.976		2
	3		5.761	7.915	7.191		3		4.121	7.601	7.904		3
	1		4.9	8.71	7.623		1		4.23	7.01	7.842		1		5.321	8.17	8.281
	2		5.812	6.54	7.201		2		5.881	5.919	7.17		2		5.664	5.866	8.835
	3		4.196	6.579	8.143		3		5.391	7.88	9.118		3		4.829	8.767	12.667
	Sample count		9	9	9		Sample count		6	6	6		Sample count		3	3	3
	Average		5.38444	7.82144	7.61478		Average		4.89017	7.19233	8.45233		Average		5.27133	7.601	9.92767
	STD		0.892009	1.11375	1.20319		STD		0.692561	0.70471	1.01445		STD		0.41971	1.53192	2.38845
	SEM		0.297336	0.371251	0.401062		SEM		0.282737	0.287697	0.414148		SEM		0.24232	0.884453	1.37897
	2XSEM		0.594672	0.742502	0.802124		2XSEM		0.565474	0.575393	0.828297		2XSEM		0.484639	1.76891	2.75794
	Max		6.923	9.567	9.611		Max		5.881	7.88	9.976		Max		5.664	8.767	12.667
	Min		4.196	6.54	6.222		Min		4.121	5.919	7.17		Min		4.829	5.866	8.281
BMP-2 concentration (ng/ml)
Data with Cocultures of chondrocytes
	d1-3						d4-7						d8-14
	Sample #	Chondrocytes	sECM Co-culture	Untransduced-sConstruct Co-culture	BMP-2-sConstruct Co-culture		Sample #	Chondrocytes	sECM Co-culture	Untransduced-sConstruct Co-culture	BMP-2-sConstruct Co-culture		Sample #	Chondrocytes	sECM Co-culture	Untransduced-sConstruct Co-culture	BMP-2-sConstruct Co-culture
	h1		154.261	161.765	195.326		h1		156.43	163.871	197.661		h1		152.331	162.9	200.1
	h1		159.342	169.782	194.68		h1		160.34	166.54	198.109		h1		155.67	165.01	203.69
	h1		163.165	166.142	186.932		h1		158.003	162	191.608		h1		154.98	159.893	198.16
	h2		166.146	159.332	189.563		h2		156.101	160.765	193.369		h2		150.01	160.26	199.99
	h2		156.4	164.921	196.541		h2		156.4	165.89	198.91		h2		155.121	166.072	204.87
	h2		161.21	167.88	190.543		h2		152.34	164.317	191.7		h2		150.669	162	196.114
	h3		165.102	170.439	188.991		h3		153.9	168.587	192.65		h3		154.926	167.908	199.901
	h3		162.317	169.1	179.011		h3		162.23	167.66	183.196		h3		156.67	165.991	187.531
	h3		155.871	162.75	180.6		h3		157.2	162.12	186.497		h3		151.879	160.881	191.813
	Sample count		9	9	9		Sample count		9	9	9		Sample count		9	9	9
	Average		160.424	165.79	189.132		Average		156.994	164.639	192.633		Average		153.584	163.435	198.019
	STD		4.21923	3.88749	6.18774		STD		3.00776	2.71346	5.2896		STD		2.39099	2.90409	5.51152
	SEM		1.40641	1.29583	2.06258		SEM		1.00259	0.904487	1.7632		SEM		0.796997	0.968031	1.83717
	2XSEM		2.81282	2.59166	4.12516		2XSEM		2.00517	1.80897	3.5264		2XSEM		1.59399	1.93606	3.67435
	Max		166.146	170.439	196.541		Max		162.23	168.587	198.91		Max		156.67	167.908	204.87
	Min		154.261	159.332	179.011		Min		152.34	160.765	183.196		Min		150.01	159.893	187.531
Data Alone	d1-3						d4-7						d8-14
	Sample #		sECM	GFP-sConstruct	BMP-2-sConstruct		Sample #		sECM	GFP-sConstruct	BMP-2-sConstruct		Sample #		sECM	GFP-sConstruct	BMP-2-sConstruct
	STD						STD						STD
	1		191.289	188.842	192.105		1						1
	2		171.712	179.053	179.869		2						2
	3		168.236	172.528	179.869		3						3
	1		176.234	188.842	194.552		1		179.212	185.579	193.736		1
	2		169.954	179.053	183.948		2		163.01	164.37	177.422		2
	3		171.572	174.159	182.316		3		166.97	168.449	179.053		3
	1		175.43	181.501	192.921		1		177.87	183.948	192.105		1		174.87	181.5	181.501
	2		169.43	175.79	178.237		2		163.77	166.002	176.606		2		163.56	165.186	174.159
	3		156.87	179.053	179.053		3		165.98	169.265	174.975		3		165.33	166.818	177.422
	Sample count		9	9	9		Sample count		6	6	6		Sample count		3	3	3
	Average		172.303	179.869	184.763		Average		169.469	172.935	182.316		Average		167.92	171.168	177.694
	STD		9.04898	5.7968	6.57676		STD		7.18496	9.33998	8.33467		STD		6.08359	8.98491	3.67855
	SEM		3.01633	1.93227	2.19225		SEM		2.93325	3.81303	3.40262		SEM		3.51236	5.18744	2.12381
	2XSEM		6.03265	3.86453	4.3845		2XSEM		5.8665	7.62606	6.80523		2XSEM		7.02473	10.3749	4.24762
	Max		191.289	188.842	194.552		Max		179.212	185.579	193.736		Max		174.87	181.5	181.501
	Min		156.87	172.528	178.237		Min		163.01	164.37	174.975		Min		163.56	165.186	174.159
Collagen Type II (picogram/ 10^6 cells)
Raw Data
		Time period (days)
		3	7	14
	Sample no.
Chondrocytes	1	0.0922	0.683	1.096
	2	0.101	0.725	1.165
	3	0.0651	0.598	0.981
sECM Co-culture	1	0.0897	0.773	1.341
	2	0.387	0.802	1.698
	3	0.0936	0.835	2.006
Untransduced-sConstruct Co-culture	1	0.8932	1.002	2.061
	2	0.201	0.987	1.798
	3	0.674	1.167	1.983
BMP-2-sConstruct Co-culture	1	0.0753	1.598	2.872
	2	0.189	1.287	3.012
	3	0.0723	1.612	3.382
Mean, SD, SEM	Va;ue
Chondrocytes	mean	0.0861	0.668667	1.08067
	SD	0.0152777	0.0528289	0.0758961
	SEM	0.00882056	0.0305008	0.0438186
sECM Co-culture	mean	0.1901	0.803333	1.68167
	SD	0.139238	0.0253289	0.271731
	SEM	0.0803893	0.0146237	0.156884
Untransduced-sConstruct Co-culture	mean	0.5894	1.052	1.94733
	SD	0.288852	0.0815475	0.110292
	SEM	0.166769	0.0470815	0.0636768
BMP-2-sConstruct Co-culture	mean	0.1122	1.499	3.08867
	SD	0.0543196	0.150016	0.215149
	SEM	0.0313614	0.0866115	0.124216

## Sheet: Fix 7 data scores
Subchondral Bone Repair - Original Scores with Conversion								Gross Anatomy - Original Scores with Conversion								Articular Adjacent Cartilage Repair - Original Scores with Conversion
Treatment	Rat Number	Leg	Slide	Score 1-->5	Mean, STD, SEM	Conversion to 4-->0	Mean, STD, SEM	Treatment	Rat Number	Leg	Slide	Score 0-->4	Mean, STD, SEM	Conversion to 4-->0	Mean, STD, SEM	Treatment	Rat Number	Leg	Slide	Score 0-->4	Mean, STD, SEM	Conversion to 4-->0	Mean, STD, SEM
No Implant	1	R	1	5		0		No Implant	1	R	1	3		1		No Implant	1	R	1	2.5		1.5
No Implant	1	R	2	5		0		No Implant	1	R	2	3		1		No Implant	1	R	2	2.5		1.5
No Implant	1	R	3	5		0		No Implant	1	R	3	3		1		No Implant	1	R	3	2.5		1.5
No Implant	2	L	1	5		0		No Implant	2	L	1	3		1		No Implant	2	L	1	3		1
No Implant	2	L	2	5		0		No Implant	2	L	2	3		1		No Implant	2	L	2	3		1
No Implant	2	L	3	5		0		No Implant	2	L	3	3		1		No Implant	2	L	3	3		1
No Implant	6	L	1	5		0		No Implant	6	L	1	3		1		No Implant	6	L	1	3		1
No Implant	6	L	2	5		0		No Implant	6	L	2	3		1		No Implant	6	L	2	3		1
No Implant	6	L	3	5		0		No Implant	6	L	3	3		1		No Implant	6	L	3	3		1
No Implant	7	L	1	4		1		No Implant	7	L	1	4		0		No Implant	7	L	1	4		0
No Implant	7	L	2	4		1		No Implant	7	L	2	4		0		No Implant	7	L	2	4		0
No Implant	7	L	3	4		1		No Implant	7	L	3	4		0		No Implant	7	L	3	4		0
No Implant	8	L	1	4		1		No Implant	8	L	1	3.5		0.5		No Implant	8	L	1	3.5		0.5
No Implant	8	L	2	4		1		No Implant	8	L	2	3.5		0.5		No Implant	8	L	2	3.5		0.5
No Implant	8	L	3	4		1		No Implant	8	L	3	3.5		0.5		No Implant	8	L	3	3.5		0.5
No Implant	10	R	1	5		0		No Implant	10	R	1	3.5		0.5		No Implant	10	R	1	3.5		0.5
No Implant	10	R	2	5		0		No Implant	10	R	2	3.5		0.5		No Implant	10	R	2	3.5		0.5
No Implant	10	R	3	5	4.66667	0	0.333333	No Implant	10	R	3	3.5	3.33333	0.5	0.666667	No Implant	10	R	3	3.5	3.25	0.5	0.75
sECM	3	R	1	5	0.485071	0	0.485071	sECM	3	R	1	1.5	0.383482	2.5	0.383482	sECM	3	R	1	2.5	0.492592	1.5	0.492592
sECM	3	R	2	5	0.111283	0	0.111283	sECM	3	R	2	1.5	0.0879769	2.5	0.0879769	sECM	3	R	2	2.5	0.113008	1.5	0.113008
sECM	3	R	3	5		0		sECM	3	R	3	1.5		2.5		sECM	3	R	3	2.5		1.5
sECM	4	R	1	4		1		sECM	4	R	1	1.5		2.5		sECM	4	R	1	2		2
sECM	4	R	2	4		1		sECM	4	R	2	1.5		2.5		sECM	4	R	2	2		2
sECM	4	R	3	4		1		sECM	4	R	3	1.5		2.5		sECM	4	R	3	2		2
sECM	8	R	1	2		3		sECM	8	R	1	1.5		2.5		sECM	8	R	1	2.5		1.5
sECM	8	R	2	2		3		sECM	8	R	2	1.5		2.5		sECM	8	R	2	2.5		1.5
sECM	8	R	3	2		3		sECM	8	R	3	1.5		2.5		sECM	8	R	3	2.5		1.5
sECM	9	L	1	5		0		sECM	9	L	1	1.5		2.5		sECM	9	L	1	2		2
sECM	9	L	2	5		0		sECM	9	L	2	1.5		2.5		sECM	9	L	2	2		2
sECM	9	L	3	5		0		sECM	9	L	3	1.5		2.5		sECM	9	L	3	2		2
sECM	11	L	1	4		1		sECM	11	L	1	2		2		sECM	11	L	1	2.5		1.5
sECM	11	L	2	4		1		sECM	11	L	2	2		2		sECM	11	L	2	2.5		1.5
sECM	11	L	3	4		1		sECM	11	L	3	2		2		sECM	11	L	3	2.5		1.5
sECM	12	L	1	5		0		sECM	12	L	1	2		2		sECM	12	L	1	3		1
sECM	12	L	2	5		0		sECM	12	L	2	2		2		sECM	12	L	2	3		1
sECM	12	L	3	5	4.16667	0	0.833333	sECM	12	L	3	2	1.66667	2	2.33333	sECM	12	L	3	3	2.41667	1	1.58333
BMP-2-sConstruct	2	R	1	1	1.09813	4	1.09813	BMP-2-sConstruct	2	R	1	0	0.242536	4	0.242536	BMP-2-sConstruct	2	R	1	1	0.353553	3	0.353553
BMP-2-sConstruct	2	R	2	1	0.251928	4	0.251928	BMP-2-sConstruct	2	R	2	0	0.0556415	4	0.0556415	BMP-2-sConstruct	2	R	2	1	0.0811107	3	0.0811107
BMP-2-sConstruct	2	R	3	1		4		BMP-2-sConstruct	2	R	3	0		4		BMP-2-sConstruct	2	R	3	1		3
BMP-2-sConstruct	4	L	1	4		1		BMP-2-sConstruct	4	L	1	0		4		BMP-2-sConstruct	4	L	1	1.5		2.5
BMP-2-sConstruct	4	L	2	4		1		BMP-2-sConstruct	4	L	2	0		4		BMP-2-sConstruct	4	L	2	1.5		2.5
BMP-2-sConstruct	4	L	3	4		1		BMP-2-sConstruct	4	L	3	0		4		BMP-2-sConstruct	4	L	3	1.5		2.5
BMP-2-sConstruct	5	L	1	1		4		BMP-2-sConstruct	5	L	1	0		4		BMP-2-sConstruct	5	L	1	2		2
BMP-2-sConstruct	5	L	2	1		4		BMP-2-sConstruct	5	L	2	0		4		BMP-2-sConstruct	5	L	2	2		2
BMP-2-sConstruct	5	L	3	1		4		BMP-2-sConstruct	5	L	3	0		4		BMP-2-sConstruct	5	L	3	2		2
BMP-2-sConstruct	7	R	1	2		3		BMP-2-sConstruct	7	R	1	0		4		BMP-2-sConstruct	7	R	1	2		2
BMP-2-sConstruct	7	R	2	2		3		BMP-2-sConstruct	7	R	2	0.5		3.5		BMP-2-sConstruct	7	R	2	2		2
BMP-2-sConstruct	7	R	3	2		3		BMP-2-sConstruct	7	R	3	0.5		3.5		BMP-2-sConstruct	7	R	3	2		2
BMP-2-sConstruct	9	R	1	2		3		BMP-2-sConstruct	9	R	1	0.5		3.5		BMP-2-sConstruct	9	R	1	1		3
BMP-2-sConstruct	9	R	2	2		3		BMP-2-sConstruct	9	R	2	0		4		BMP-2-sConstruct	9	R	2	1		3
BMP-2-sConstruct	9	R	3	2		3		BMP-2-sConstruct	9	R	3	0		4		BMP-2-sConstruct	9	R	3	1		3
BMP-2-sConstruct	10	L	1	2		3		BMP-2-sConstruct	10	L	1	0		4		BMP-2-sConstruct	10	L	1	1		3
BMP-2-sConstruct	10	L	2	2	2.16667	3	2.83333	BMP-2-sConstruct	10	L	2	0		4		BMP-2-sConstruct	10	L	2	1		3
BMP-2-sConstruct	10	L	3	2	1.24853	3	1.24853	BMP-2-sConstruct	10	L	3	0	0.0833333	4	3.91667	BMP-2-sConstruct	10	L	3	1	1.41667	3	2.58333
GFP-sConstruct	1	L	1	4	0.286432	1	0.286432	GFP-sConstruct	1	L	1	0.5	0.191741	3.5	0.191741	GFP-sConstruct	1	L	1	1.5	0.461774	2.5	0.461774
GFP-sConstruct	1	L	2	4		1		GFP-sConstruct	1	L	2	0.5	0.0439885	3.5	0.0439885	GFP-sConstruct	1	L	2	1.5	0.105938	2.5	0.105938
GFP-sConstruct	1	L	3	4		1		GFP-sConstruct	1	L	3	0.5		3.5		GFP-sConstruct	1	L	3	1.5		2.5
GFP-sConstruct	3	L	1	1		4		GFP-sConstruct	3	L	1	0.5		3.5		GFP-sConstruct	3	L	1	2.5		1.5
GFP-sConstruct	3	L	2	1		4		GFP-sConstruct	3	L	2	0.5		3.5		GFP-sConstruct	3	L	2	2.5		1.5
GFP-sConstruct	3	L	3	1		4		GFP-sConstruct	3	L	3	0.5		3.5		GFP-sConstruct	3	L	3	2.5		1.5
GFP-sConstruct	5	R	1	1		4		GFP-sConstruct	5	R	1	0.5		3.5		GFP-sConstruct	5	R	1	3		1
GFP-sConstruct	5	R	2	1		4		GFP-sConstruct	5	R	2	0.5		3.5		GFP-sConstruct	5	R	2	3		1
GFP-sConstruct	5	R	3	1		4		GFP-sConstruct	5	R	3	0.5		3.5		GFP-sConstruct	5	R	3	3		1
GFP-sConstruct	6	R	1	5		0		GFP-sConstruct	6	R	1	0.5		3.5		GFP-sConstruct	6	R	1	2.5		1.5
GFP-sConstruct	6	R	2	5		0		GFP-sConstruct	6	R	2	0.5		3.5		GFP-sConstruct	6	R	2	2.5		1.5
GFP-sConstruct	6	R	3	5		0		GFP-sConstruct	6	R	3	0		4		GFP-sConstruct	6	R	3	2.5		1.5
GFP-sConstruct	11	R	1	4		1		GFP-sConstruct	11	R	1	0		4		GFP-sConstruct	11	R	1	1.5		2.5
GFP-sConstruct	11	R	2	4		1		GFP-sConstruct	11	R	2	0		4		GFP-sConstruct	11	R	2	1.5		2.5
GFP-sConstruct	11	R	3	4		1		GFP-sConstruct	11	R	3	0		4		GFP-sConstruct	11	R	3	1.5		2.5
GFP-sConstruct	12	R	1	4		1		GFP-sConstruct	12	R	1	0		4		GFP-sConstruct	12	R	1	2.5		1.5
GFP-sConstruct	12	R	2	4		1		GFP-sConstruct	12	R	2	0.5		3.5		GFP-sConstruct	12	R	2	2.5		1.5
GFP-sConstruct	12	R	3	4	3.16667	1	1.83333	GFP-sConstruct	12	R	3	0.5	0.361111	3.5	3.63889	GFP-sConstruct	12	R	3	2.5	2.25	1.5	1.75
					1.61791								0.230444		0.230444						0.575224		0.575224
					0.371175								0.0528675		0.0528675						0.131965		0.131965

## Sheet: Fix 7 data measurements
c,d,e measurements												a,b measurements
				Original data d and e				Original data c and e				Original data for a and b
Implant	Rat Number	Leg	Slide	(e)	(d)	1-(d/e)	Mean, STD, SEM	(e)	(c )	1-(c/e)	Mean, STD, SEM	Implant	Slide	Check	(a)	1- a/2.5	1- a/2.5	Mean, STD, SEM	(a)	(b)	1-b/a	1-b/a	Mean, STD, SEM
No Implant	1	R	1	114.644	73.49	0.358972		116.914	116.914	0		No Implant	r1_r_2x_1	1	2628.11	-0.0512448			2628.11	2613.71	0.00547846
No Implant	1	R	2	114.742	68.6	0.402137		87.4	87.4	0		No Implant		2	2630.87	-0.052348			2630.87	2614.2	0.00633707
No Implant	1	R	3	84.62	57.608	0.319215		124.88	124.88	0		No Implant		3	2629.11	-0.0516452			2629.11	2613.01	0.0061245
No Implant	2	L	1	148.156	83.269	0.437964		135.566	135.566	0		No Implant	r1_r_2x_2	1	2576.93	-0.0307708			2576.93	2519.6	0.0222455
No Implant	2	L	2	116.76	98.01	0.160586		135.369	135.369	0		No Implant		2	2570.62	-0.0282484			2570.62	2517.88	0.0205161
No Implant	2	L	3	187.803	107.406	0.428092		197.778	197.778	0		No Implant		3	2565.24	-0.026098			2565.24	2515	0.0195864
No Implant	6	L	1	74.23	42.175	0.431833		89.934	89.934	0		No Implant	r1_r_2x_3	1	2511.88	-0.0047528	-0.0512448		2511.88	2483.7	0.0112199	0.00547846
No Implant	6	L	2	89.009	36.052	0.594962		141.28	141.28	0		No Implant		2	2508.99	-0.0035964	-0.0307708		2508.99	1476.01	0.411712	0.0222455
No Implant	6	L	3	87.014	42.955	0.506344		114.546	114.546	0		No Implant		3	2515.1	-0.0060408	-0.0047528		2515.1	1477.98	0.412357	0.0112199
No Implant	7	L	1	89.197	89.197	0		86.036	86.036	0		No Implant	r2_l_2x_1		1988.41	0.204636	0.204636		1988.41	1894.39	0.0472855	0.0472855
No Implant	7	L	2	93.399	90.672	0.0291973		81.547	81.547	0		No Implant	r2_l_2x_2		1009.98	0.596007	0.596007		1009.98	1009.98	0	0
No Implant	7	L	3	129.02	101.139	0.216098		109.264	109.264	0		No Implant	r2_l_2x_3		1025	0.589999	0.589999		1025	1916.77	-0.870019	-0.870019
No Implant	8	L	1	83.828	83.828	0		92.358	92.358	0		No Implant	r6_l_2x_1		3505.8	-0.402318	-0.402318		3505.8	2491.62	0.289287	0.289287
No Implant	8	L	2	78.681	78.681	0		94.725	94.725	0		No Implant	r6_l_2x_2		3691.06	-0.476424	-0.476424		3691.06	2970.55	0.195205	0.195205
No Implant	8	L	3	90.113	90.113	0		105.26	105.26	0		No Implant	r6_l_2x_3		3755.9	-0.502359	-0.502359		3755.9	3029.26	0.193465	0.193465
No Implant	10	R	1	121.104	86.27	0.287637		98.838	98.838	0		No Implant	r7_l_2x_1		2944.16	-0.177666	-0.177666		2944.16	2892.72	0.0174749	0.0174749
No Implant	10	R	2	110.486	71.882	0.349402		136.247	136.247	0		No Implant	r7_l_2x_2		2940.58	-0.176233	-0.176233		2940.58	2900.57	0.0136078	0.0136078
No Implant	10	R	3	109.22	75.119	0.312223		132.05	132.05	0	0	No Implant	r7_l_2x_3		2074.49	0.170204	0.170204		2074.49	2023.9	0.0243848	0.0243848
No Implant	1	R	1	102.639	88.411	0.138622					0	No Implant	r8_l_2x_1		1182.06	0.527178	0.527178		1182.06	1015.4	0.140987	0.140987
No Implant	1	R	2	109.43	72.312	0.339194					0	No Implant	r8_l_2x_1		1370.6	0.451758	0.451758		1370.6	1247.62	0.0897298	0.0897298
No Implant	1	R	3	81.501	50.93	0.3751						No Implant	r8_l_2x_3		1253.02	0.498792	0.498792		1253.02	1225.01	0.0223516	0.0223516
No Implant	2	L	1	154.088	53.668	0.651706						No Implant	r10_r_2x_1		3904.69	-0.561874	-0.561874		3904.69	3835.89	0.0176201	0.0176201
No Implant	2	L	2	156.095	156.095	0						No Implant	r10_r_2x_2		4089.99	-0.635996	-0.635996		4089.99	3946.82	0.0350052	0.0350052
No Implant	2	L	3	191.579	180.699	0.0567912						No Implant	r10_r_2x_3		4198.84	-0.679537	-0.679537	-0.0367	4198.84	3914.16	0.0678004	0.0678004	0.0179516
No Implant	6	L	1	74.992	44.543	0.40603						sECM	r3_r_2x_1	1	1534.68	0.38613		0.445243	1534.68	971.469	0.366988		0.236256
No Implant	6	L	2	65.747	56.324	0.143322						sECM		2	1501.01	0.399596		0.102146	1501.01	1964.88	-0.309039		0.0542008
No Implant	6	L	3	62.998	33.933	0.461364						sECM		3	1520.92	0.391632			1520.92	969.749	0.362393
No Implant	7	L	1	68.836	60.02	0.128073						sECM	r3_r_2x_2	1	1468.83	0.412468			1468.83	950.482	0.352899
No Implant	7	L	2	90.016	54.787	0.391364						sECM		2	1498.2	0.40072			1498.2	902.31	0.397737
No Implant	7	L	3	81.966	71.469	0.128065						sECM		3	1521.3	0.391479			1521.3	916.755	0.397388
No Implant	8	L	1	86.15	40.886	0.525409						sECM	r3_r_2x_3	1	1563.71	0.374515	0.38613		1563.71	992.922	0.365023	0.366988
No Implant	8	L	2	79.627	47.491	0.403582		0	min		0.411546	sECM		2	1512.23	0.395108	0.412468		1512.23	992.9	0.34342	0.352899
No Implant	8	L	3	99.461	51.162	0.485607		0.0498927	1st quartile		0.651706	sECM		3	1555.02	0.377991	0.374515		1555.02	901.318	0.420383	0.365023
No Implant	10	R	1	92.086	92.086	0		0.315719	median		0	sECM	r4_r_2x_1		1450.75	0.419702	0.419702		1450.75	1933.52	-0.332773	-0.332773
No Implant	10	R	2	98.878	98.878	0		0.411546	3rd quqrtile		0.0498927	sECM	r4_r_2x_2		1520.69	0.391723	0.391723		1520.69	1986.47	-0.30629	-0.30629
No Implant	10	R	3	106.77	106.77	0	0.263025	0.651706	max			sECM	r4_r_2x_3		1656.79	0.337282	0.337282		1656.79	1971.73	-0.190091	-0.190091
sECM	3	R	1	116.519	58.572	0.497318	0.20081	137.785	137.785	0		sECM	r8_r_2x_1		1228.3	0.508682	0.508682		1228.3	1051.67	0.143799	0.143799
sECM	3	R	2	109.355	52.699	0.518092	0.033013	117.814	117.814	0		sECM	r8_r_2x_2		1026.75	0.5893	0.5893		1026.75	949.582	0.0751566	0.0751566
sECM	3	R	3	101.9	48.362	0.525397		131.1	131.1	0		sECM	r8_r_2x_3		1077.29	0.569086	0.569086		1077.29	944.801	0.12298	0.12298
sECM	4	R	1	77.966	52.139	0.33126		67.451	67.451	0		sECM	r9_l_2x_1		5091.38	-1.03655	-1.03655		5091.38	1099.35	0.784077	0.784077
sECM	4	R	2	81.615	55.621	0.318495		87.4	87.4	0		sECM	r9_l_2x_2		5348.38	-1.13935	-1.13935		5348.38	1437.42	0.731242	0.731242
sECM	4	R	3	75.579	49.31	0.34757		104.644	104.644	0		sECM	r9_l_2x_3		5647.23	-1.25889	-1.25889		5647.23	1025.37	0.81843	0.81843
sECM	8	R	1	99.772	99.772	0		142.423	142.423	0		sECM	r11_l_2x_1		1689.73	0.324108	0.324108		1689.73	1330.24	0.212748	0.212748
sECM	8	R	2	92.759	92.759	0		110.77	110.77	0		sECM	r11_l_2x_2		1611.83	0.35527	0.35527		1611.83	1355.68	0.158919	0.158919
sECM	8	R	3	68.4	68.4	0		113.849	113.849	0		sECM	r11_l_2x_3		1631.67	0.347331	0.347331		1631.67	1357.18	0.168226	0.168226
sECM	9	L	1	94.454	47.733	0.494643		98.209	98.209	0		sECM	r12_l_2x_1		3544.92	-0.417967	-0.417967		3544.92	2555.18	0.279199	0.279199
sECM	9	L	2	134.438	45.481	0.661695		147.235	147.235	0		sECM	r12_l_2x_2		3329.72	-0.331887	-0.331887		3329.72	2670.74	0.197909	0.197909
sECM	9	L	3	97.82	38.651	0.604876		131.823	131.823	0		sECM	r12_l_2x_3		3259.3	-0.303718	-0.303718	0.0292904	3259.3	2771.17	0.149763	0.149763	0.227678
sECM	11	L	1	115.88	52.663	0.545538		135.061	135.061	0		GFP-sConstruct	r1_l_2x_1	1	1389.71	0.444114		0.618521	1389.71	895.258	0.355797		0.325324
sECM	11	L	2	139.733	61.843	0.55742		157.152	157.152	0		GFP-sConstruct		2	1327.09	0.469164		0.141898	1327.09	882.634	0.334911		0.0746345
sECM	11	L	3	175.275	50.44	0.712224		174.888	174.888	0		GFP-sConstruct		3	1418.13	0.432749			1418.13	901.212	0.364506
sECM	12	L	1	97.168	30.663	0.684433		139.307	139.307	0		GFP-sConstruct	r1_l_2x_2	1	1186.16	0.525535			1186.16	389.551	0.671587
sECM	12	L	2	67.957	30.91	0.545154		123.375	123.375	0		GFP-sConstruct		2	1203.42	0.518632			1203.42	392.711	0.673671
sECM	12	L	3	119.161	34.617	0.709494		153.037	153.037	0	0	GFP-sConstruct		3	1193.67	0.522532			1193.67	390.018	0.673261
sECM	3	R	1	123.357	43.237	0.649497					0	GFP-sConstruct	r1_l_2x_3	1	1550.42	0.379831	0.444114		1550.42	288.875	0.81368	0.355797
sECM	3	R	2	132.109	65.286	0.505817					0	GFP-sConstruct		2	1534.29	0.386284	0.525535		1534.29	280.043	0.817477	0.671587
sECM	3	R	3	123.821	47.461	0.616697						GFP-sConstruct		3	1545.98	0.381608	0.379831		1545.98	290.693	0.811969	0.81368
sECM	4	R	1	72.035	48.769	0.322982						GFP-sConstruct	r3_l_2x_1		918.181	0.632728	0.632728		918.181	339.941	0.629767	0.629767
sECM	4	R	2	63.522	51.674	0.186518						GFP-sConstruct	r3_l_2x_2		1351.53	0.459389	0.459389		1351.53	918.05	0.320732	0.320732
sECM	4	R	3	72.025	56.443	0.216342						GFP-sConstruct	r3_l_2x_3		1860.85	0.255661	0.255661		1860.85	1186.95	0.362145	0.362145
sECM	8	R	1	95.035	42.373	0.554133						GFP-sConstruct	r6_r_2x_1		1306.07	0.477571	0.477571		1306.07	1124.95	0.138678	0.138678
sECM	8	R	2	98.967	44.805	0.547273						GFP-sConstruct	r6_r_2x_2		1266.85	0.493261	0.493261		1266.85	1101.68	0.130377	0.130377
sECM	8	R	3	90.975	39.98	0.560539						GFP-sConstruct	r6_r_2x_3		1268.44	0.492624	0.492624		1268.44	1138.06	0.102788	0.102788
sECM	9	L	1	83.008	45.318	0.454053						GFP-sConstruct	r5_r_2x_1		626.041	0.749584	0.749584		626.041	429.038	0.314681	0.314681
sECM	9	L	2	91.424	39.517	0.567761						GFP-sConstruct	r5_r_2x_2		762.862	0.694855	0.694855		762.862	42.369	0.94446	0.94446
sECM	9	L	3	84.482	8.944	0.894131						GFP-sConstruct	r5_r_2x_3		146.558	0.941377	0.941377		146.558	0	1	1
sECM	11	L	1	147.718	88.51	0.400818						GFP-sConstruct	r11_r_2x_1		2106.88	0.15725	0.15725		2106.88	1151.81	0.453311	0.453311
sECM	11	L	2	150.023	82.738	0.448498						GFP-sConstruct	r11_r_2x_2		2159.83	0.136068	0.136068		2159.83	1108.15	0.486929	0.486929
sECM	11	L	3	153.719	78.113	0.491846						GFP-sConstruct	r11_r_2x_3		2105.01	0.157995	0.157995		2105.01	1198.54	0.430626	0.430626
sECM	12	L	1	147.008	55.796	0.620456						GFP-sConstruct	r12_r_2x_1		2381.46	0.0474168	0.0474168		2381.46	1613.05	0.322662	0.322662
sECM	12	L	2	119.563	51.043	0.573087						GFP-sConstruct	r12_r_2x_2		2513.92	-0.0055692	-0.0055692		2513.92	1713.33	0.318466	0.318466
sECM	12	L	3	127.599	24.839	0.805335	0.485261					GFP-sConstruct	r12_r_2x_3		2493.87	0.0024536	0.0024536	0.39123	2493.87	1656.04	0.335953	0.335953	0.451813
BMP-2--sConstruct	2	R	1	111.752	37.251	0.666664	0.20962	101.798	81.718	0.197253		BMP-2--sConstruct	r2_r_2x_1	1	952.91	0.618836		0.271681	952.91	498.598	0.476763		0.263476
BMP-2--sConstruct	2	R	2	94.367	46.336	0.508981	0.0344613	98.908	72.183	0.270201		BMP-2--sConstruct		2				0.0623279					0.0604456
BMP-2--sConstruct	2	R	3	99.884	48.61	0.513335		136.365	72.981	0.464811		BMP-2--sConstruct		3
BMP-2--sConstruct	4	L	1	178.514	0	1		177.278	131.1	0.260484		BMP-2--sConstruct	r2_r_2x_2	1	980.08	0.607968			980.08	500.204	0.489629
BMP-2--sConstruct	4	L	2	119.019	20.387	0.828708		113.405	113.405	0		BMP-2--sConstruct		2
BMP-2--sConstruct	4	L	3	100.017	26.639	0.733655		97.538	97.538	0		BMP-2--sConstruct		3
BMP-2--sConstruct	5	L	1	114.467	28.251	0.753195		131.579	29.523	0.775625		BMP-2--sConstruct	r2_r_2x_3	1	1202.76	0.518897	0.618836		1202.76	357.517	0.702752	0.476763
BMP-2--sConstruct	5	L	2	145.401	31.615	0.782567		155.9	35.217	0.774105		BMP-2--sConstruct		2			0.607968					0.489629
BMP-2--sConstruct	5	L	3	157.563	30.542	0.80616		142.97	34.123	0.761328		BMP-2--sConstruct		3			0.518897					0.702752
BMP-2--sConstruct	7	R	1	88.669	28.554	0.677971		105.31	105.31	0		BMP-2--sConstruct	r4_l_2x_1		1379.48	0.448207	0.448207		1379.48	533.576	0.613206	0.613206
BMP-2--sConstruct	7	R	2	72.205	26.838	0.628308		102.143	102.143	0		BMP-2--sConstruct	r4_l_2x_2		1379.48	0.448207	0.448207		1379.48	533.576	0.613206	0.613206
BMP-2--sConstruct	7	R	3	115.92	33.903	0.707531		106.192	106.192	0		BMP-2--sConstruct	r4_l_2x_3		1116.01	0.553596	0.553596		1116.01	467.729	0.580892	0.580892
BMP-2--sConstruct	9	R	1	97.692	27.908	0.714327		99.252	0	1		BMP-2--sConstruct	r5_l_2x_1		790.63	0.683748	0.683748		790.63	0	1	1
BMP-2--sConstruct	9	R	2	108.074	28.137	0.739651		111.409	12.714	0.88588		BMP-2--sConstruct	r5_l_2x_2		789.896	0.684042	0.684042		789.896	0	1	1
BMP-2--sConstruct	9	R	3	121.789	44.585	0.633916		103.754	10.383	0.899927		BMP-2--sConstruct	r5_l_2x_3		652.998	0.738801	0.738801		652.998	50.356	0.922885	0.922885
BMP-2--sConstruct	10	L	1	132.38	49.821	0.623652		134.892	130.165	0.0350428		BMP-2--sConstruct	r7_r_2x_1		951.428	0.619429	0.619429		951.428	436.734	0.54097	0.54097
BMP-2--sConstruct	10	L	2	136.905	50.617	0.630276		143.86	71.328	0.504185		BMP-2--sConstruct	r7_r_2x_2		1021.55	0.591379	0.591379		1021.55	652.613	0.361155	0.361155
BMP-2--sConstruct	10	L	3	123.168	44.174	0.641352		90.829	14.947	0.835438	0.425793	BMP-2--sConstruct	r7_r_2x_3		946.699	0.62132	0.62132		946.699	588.264	0.378616	0.378616
BMP-2--sConstruct	2	R	1	130.526	45.392	0.652238					0.380473	BMP-2--sConstruct	r9_r_2x_1		959.32	0.616272	0.616272		959.32	433.951	0.547647	0.547647
BMP-2--sConstruct	2	R	2	143.272	46.637	0.674486					0.0872864	BMP-2--sConstruct	r9_r_2x_2		1139.95	0.544019	0.544019		1139.95	529.687	0.535343	0.535343
BMP-2--sConstruct	2	R	3	114.947	35.827	0.688317						BMP-2--sConstruct	r9_r_2x_3		1142.7	0.542918	0.542918		1142.7	671.693	0.41219	0.41219
BMP-2--sConstruct	4	L	1	140.37	68.262	0.5137						BMP-2--sConstruct	r10_l_2x_1		1335.98	0.465607	0.465607		1335.98	406.151	0.695991	0.695991
BMP-2--sConstruct	4	L	2	110.701	61.162	0.447503						BMP-2--sConstruct	r10_l_2x_2		1593.45	0.362619	0.362619		1593.45	264.36	0.834096	0.834096
BMP-2--sConstruct	4	L	3	110.355	99.832	0.0953559						BMP-2--sConstruct	r10_l_2x_3		1849.99	0.260003	0.260003	0.551437	1849.99	191.976	0.896229	0.896229	0.644532
BMP-2--sConstruct	5	L	1	123.02	16.562	0.865371												0.119729					0.207322
BMP-2--sConstruct	5	L	2	135.217	19.398	0.856542												0.0274677					0.047563
BMP-2--sConstruct	5	L	3	141.454	21.598	0.847314
BMP-2--sConstruct	7	R	1	102.682	57.523	0.439795
BMP-2--sConstruct	7	R	2	109.99	43.651	0.603137
BMP-2--sConstruct	7	R	3	141.76	43.081	0.696099
BMP-2--sConstruct	9	R	1	84.8	32.651	0.614965
BMP-2--sConstruct	9	R	2	111.797	45.441	0.59354
BMP-2--sConstruct	9	R	3	71.447	71.447	0
BMP-2--sConstruct	10	L	1	125.187	27.778	0.778108
BMP-2--sConstruct	10	L	2	118.609	39.223	0.669308
BMP-2--sConstruct	10	L	3	98.278	36.263	0.631016	0.646029
GFP-sConstruct	1	L	1	118.6	118.6	0	0.189759	123.23	123.23	0
GFP-sConstruct	1	L	2	107.46	107.46	0	0.0311963	119.51	119.51	0
GFP-sConstruct	1	L	3	110.39	110.39	0		121.56	121.56	0
GFP-sConstruct	3	L	1	84.159	29.7	0.647097		133.604	109.692	0.178977
GFP-sConstruct	3	L	2	114.271	51.913	0.545703		171.609	144.868	0.155825
GFP-sConstruct	3	L	3	71.02	14.308	0.798536		126.18	126.18	0
GFP-sConstruct	5	R	1	83.44	33.867	0.594116		95.403	95.403	0
GFP-sConstruct	5	R	2	82.44	31.867	0.613452		91.543	91.543	0
GFP-sConstruct	5	R	3	85.865	31.836	0.629232		85.865	31.836	0.629232
GFP-sConstruct	6	R	1	112.922	0	1		155.806	155.806	0
GFP-sConstruct	6	R	2	105.89	21.249	0.799329		124.246	124.246	0
GFP-sConstruct	6	R	3	96.321	81.075	0.158283		96.321	96.321	0
GFP-sConstruct	11	R	1	109.954	41.763	0.620178		127.083	127.083	0
GFP-sConstruct	11	R	2	87.859	28.643	0.673989		85.727	85.727	0
GFP-sConstruct	11	R	3	85.522	27.341	0.680304		88.61	88.61	0
GFP-sConstruct	12	R	1	89.583	29.632	0.669223		129.084	69.018	0.465325
GFP-sConstruct	12	R	2	87.819	25.663	0.707774		80.27	51.871	0.353793
GFP-sConstruct	12	R	3	94.343	26.717	0.71681		92.154	45.166	0.509886	0.127391
GFP-sConstruct	1	L	1	120.89	120.89	0					0.21169
GFP-sConstruct	1	L	2	115.05	115.05	0					0.048565
GFP-sConstruct	1	L	3	117.61	117.61	0
GFP-sConstruct	3	L	1	127.486	80.455	0.368911
GFP-sConstruct	3	L	2	116.538	63.119	0.458383
GFP-sConstruct	3	L	3	119.987	47.078	0.607641
GFP-sConstruct	5	R	1	71.613	71.613	0
GFP-sConstruct	5	R	2	95.183	95.183	0
GFP-sConstruct	5	R	3	85.865	31.836	0.629232
GFP-sConstruct	6	R	1	100.172	21.463	0.785739
GFP-sConstruct	6	R	2	106.074	11.771	0.88903
GFP-sConstruct	6	R	3	74.656	32.592	0.563438
GFP-sConstruct	11	R	1	135.895	49.331	0.636992
GFP-sConstruct	11	R	2	130.552	48.154	0.631151
GFP-sConstruct	11	R	3	133.622	51.291	0.616149		0	min
GFP-sConstruct	12	R	1	120.265	65.915	0.451919		0.0159833	1st quartile
GFP-sConstruct	12	R	2	94.99	88.917	0.063933		0.456944	medium
GFP-sConstruct	12	R	3	106.517	57.998	0.455505	0.472557	0.625961	3rd quqrtile
							0.307278	0.88903	max
							0.0505162
				Graph data compared with Original data
					Bottom (1-c/e)		Edge (1-d/e)		Side (1-a/2.5)		Peripheral Cartilage Repair (1-a/b)
				Mean	Graph	Org. data	Graph	Org. data	Graph	Org. data	Graph	Org. data
				No Implant	0.001	0	0.263025	0.263025	0.001	-0.0367	0.0179516	0.0179516
				sECM	0.001	0	0.485261	0.485261	0.0292904	0.0292904	0.227678	0.227678
				GFP-sConstruct	0.127391	0.127391	0.472557	0.472557	0.39123	0.39123	0.451813	0.451813
				BMP-2-sConstruct	0.425793	0.425793	0.646029	0.646029	0.551437	0.551437	0.644532	0.644532
				SEM
				No Implant	0	0	0.033013	0.033013	0.102146	0.102146	0.0542008	0.0542008
				sECM	0	0	0.0344613	0.0344613	0.141898	0.141898	0.0746345	0.0746345
				GFP-sConstruct	0.048565	0.048565	0.0505162	0.0505162	0.0623279	0.0623279	0.0604456	0.0604456
				BMP-2-sConstruct	0.0872864	0.0872864	0.0311963	0.0311963	0.0274677	0.0274677	0.047563	0.047563
				Red numbers are changed to slightly different values to make graph clear that there was results in those values.
